# Supplementary material for: Uncovering the Effect of Al Addition on the Hydrogen Storage Properties of the Ternary TiVNb Alloy
Source: Materials (Basel). 2022 Nov 11;15(22):7974. doi: 10.3390/ma15227974 (PMC9698924; doi:10.3390/ma15227974)
Supplement: Supplementary file 1 [file materials-15-07974-s001.zip]

Archive with 1 entries (1 files):
- materials-1985393-supplementary.pdf
